# Supplementary material for: Comparative analysis of hapalindole, ambiguine and welwitindolinone gene clusters and reconstitution of indole-isonitrile biosynthesis from cyanobacteria
Source: BMC Microbiol. 2014 Aug 1;14:213. doi: 10.1186/s12866-014-0213-7 (PMC4236562; doi:10.1186/s12866-014-0213-7)
Supplement: Additional file 8: — Sequence identity of all oxygenase proteins. [file s12866-014-0213-7-S8.xlsx]

## Sheet: Additional File 8
Additional File 8: Sequence identity of all oxygenase proteins. All 37 oxygenase proteins analysed in this study were compared to each other, and those with a protein identity greater than 90% were labelled as the same number.
	AmbO1	AmbO2	AmbO3	AmbO4	AmbO5	AmbO6	AmbO7	FS9339_ HpiO8	FS9339_ HpiO4	FS9339_ HpiO5	FS9339_ HpiO6	FS43239_ HpiO8	FS43239_ HpiO9	FS43239_ HpiO10	HW_ WelO11	HW_ WelO12	HW_ WelO13	HW_ WelO14	HW_ WelO15	HW_ WelO16	HW_ WelO17	WI_ WelO11	WI_ WelO12	WI_ WelO13	WI_ WelO14	WI_ WelO15	WI_ WelO16	WI_ WelO17	WI_ WelO18	WI_ WelO19	FS9431_ WelO12	FS9431_ WelO14	FS9431_ WelO15	FS9431_ WelO16	FS9431_ WelO17	FMSAG1427-1_ WelO18	FMSAG1427-1_ WelO19
AmbO1	100	76.32	78.55	49.11	20.43	17.55	16.27	67.79	49.11	19.15	17.55	67.79	68.8	13.58	61.35	68.82	69.27	67.32	17.06	13.69	11.76	66.85	68.54	69.55	67.6	17.06	13.69	11.76	17.86	72.07	68.54	67.04	17.06	13.69	11.76	19.3	71.79
AmbO2	76.32	100	72.7	51.6	18.72	17.99	13.04	65.83	51.6	17.45	17.99	65.83	64.9	15.34	61.04	62.92	64.53	64.25	18.82	11.31	12.2	64.99	62.64	64.8	64.8	18.82	11.31	11.71	18.75	63.69	62.64	64.25	18.82	11.31	11.71	20.18	64.53
AmbO3	78.55	72.7	100	52.65	16.88	17.37	16.8	71.43	52.65	15.61	17.37	71.43	68.42	15.24	62.88	71.91	68.89	65.92	17.65	15.38	11.17	69.1	71.63	69.17	66.2	17.65	15.98	10.68	20.35	68.44	71.35	65.64	17.65	15.38	10.68	21.74	68.44
AmbO4	49.11	51.6	52.65	100	16.29	13.99	13.57	46.45	100	15.73	13.99	46.45	50	13.38	47.41	48.94	48.77	50	12.41	11.28	14.46	49.29	49.29	49.12	51.06	12.41	11.28	15.66	12.67	51.25	48.94	49.65	12.41	11.28	15.66	15.58	50.89
AmbO5	20.43	18.72	16.88	16.29	100	13.33	13.98	15.88	16.29	98.1	13.33	15.88	19.15	10.68	15.88	18.03	14.71	15.29	80.69	13.77	11.83	15.88	18.03	14.79	15.98	78.62	13.77	12.43	21.15	19.23	17.6	17.02	78.62	14.37	12.43	21.62	19.66
AmbO6	17.55	17.99	17.37	13.99	13.33	100	15.08	17.02	13.99	13.33	100	17.02	16.84	11.35	17.5	16.49	9.24	9.78	17.62	18.37	11.89	18.42	17.02	8.33	11.31	16.39	18.37	11.89	20	17.11	17.02	21.55	16.39	18.37	11.48	21.62	19.9
AmbO7	16.27	13.04	16.8	13.57	13.98	15.08	100	15.94	13.57	13.44	15.08	15.94	13.78	11.59	13.04	15.54	18.88	18.7	14.67	14.69	11.97	15.81	15.54	16.28	16.86	16	14.69	11.54	20	15.48	15.54	18.9	16	14.69	11.97	19.77	15.51
FS9339_HpiO8	67.79	65.83	71.43	46.45	15.88	17.02	15.94	100	46.45	14.59	17.02	100	68.44	12.27	68.5	72.27	48.77	50	12.41	13.69	11.71	75.35	72.27	49.12	51.06	12.41	13.69	10.73	19.28	69.38	72.55	66.39	12.41	13.69	10.73	20.7	68.26
FS9339_HpiO4	49.11	51.6	52.65	100	16.29	13.99	13.57	46.45	100	15.73	13.99	46.45	50	13.38	47.41	48.94	14.71	15.29	78.62	11.28	14.46	49.29	49.29	14.2	15.38	76.55	11.28	15.66	12.67	51.25	48.94	49.65	76.55	11.28	15.66	15.58	50.89
FS9339_HpiO5	19.15	17.45	15.61	15.73	98.1	13.33	13.44	14.59	15.73	100	13.33	14.59	17.45	10.68	14.59	16.74	9.24	9.78	17.62	14.37	11.83	14.59	16.74	8.33	11.31	16.39	14.37	12.43	19.82	17.95	16.31	15.74	16.39	14.97	12.43	20.27	18.38
FS9339_HpiO6	17.55	17.99	17.37	13.99	13.33	100	15.08	17.02	13.99	13.33	100	17.02	16.84	11.35	17.5	16.49	67.51	66.39	16.37	18.37	11.89	18.42	17.02	68.07	66.67	16.37	18.37	11.89	20	17.11	17.02	21.55	16.37	18.37	11.48	21.62	19.9
FS43239_HpiO8	67.79	65.83	71.43	46.45	15.88	17.02	15.94	100	46.45	14.59	17.02	100	68.44	12.27	68.5	72.27	67.51	66.39	16.37	13.69	11.71	75.35	72.27	68.07	66.67	16.37	13.69	10.73	19.28	69.38	72.55	66.39	16.37	13.69	10.73	20.7	68.26
FS43239_HpiO9	68.8	64.9	68.42	50	19.15	16.84	13.78	68.44	50	17.45	16.84	68.44	100	16.36	60.24	66.95	67.04	67.13	15.2	14.79	13.04	66.11	67.23	67.87	68.25	15.2	14.79	12.08	20.89	67.88	66.95	67.41	15.2	14.79	12.08	22.27	67.88
FS43239_HpiO10	13.58	15.34	15.24	13.38	10.68	11.35	11.59	12.27	13.38	10.68	11.35	12.27	16.36	100	10.71	14.81	9.57	10.81	10.43	12.18	20.83	12.8	14.81	13.71	13.22	10.43	12.18	20.83	18.95	14.81	14.81	11.86	10.43	12.18	20.56	14.65	10.5
HW_WelO11	61.35	61.04	62.88	47.41	15.88	17.5	13.04	68.5	47.41	14.59	17.5	68.5	60.24	10.71	73.62	73.62	67.79	69.02	15.79	16.36	10.44	91.74	73.93	66.87	68.1	15.79	16.36	9.89	18.83	60.92	74.54	69.02	15.79	16.36	9.89	20.36	60.31
HW_WelO12	68.82	62.92	71.91	48.94	18.03	16.49	15.54	72.27	48.94	16.74	16.49	72.27	66.95	14.81	73.62	100	74.79	73.95	14.71	14.37	12.25	78.99	99.72	73.39	72.83	14.71	14.37	12.75	18.92	68.17	98.6	73.39	14.71	14.37	12.75	20.8	67.89
HW_WelO13	69.27	64.53	68.89	48.77	14.71	9.24	18.88	48.77	14.71	9.24	67.51	67.51	67.04	9.57	67.79	74.79		79.39	15.88	16.06	18.06	73.95	74.51	97.79	78.55	15.88	16.06	18.06	16.13	65.27	74.23	78.83	15.88	16.06	18.06	16.13	65.55
HW_WelO14	67.32	64.25	65.92	50	15.29	9.78	18.7	50	15.29	9.78	66.39	66.39	67.13	10.81	69.02	73.95	79.39		17.06	18.45	18.5	73.67	74.23	78.27	97.49	17.06	18.45	18.5	16.53	64.71	73.95	98.61	17.06	18.45	18.5	16.53	64.71
HW_WelO15	17.06	18.82	17.65	12.41	80.69	17.62	14.67	12.41	78.62	17.62	16.37	16.37	15.2	10.43	15.79	14.71	15.88	17.06		14.1	12.03	15.88	14.71	15.98	16.57	94.83	14.1	12.03	20.49	15.98	14.71	17.06	94.83	14.1	11.39	20.49	15.98
HW_WelO16	13.69	11.31	15.38	11.28	13.77	18.37	14.69	13.69	11.28	14.37	18.37	13.69	14.79	12.18	16.36	14.37	16.06	18.45	14.1	100	13.93	16.07	14.37	18.73	19.7	13.46	98.43	13.52	22.22	11.9	14.37	15.43	13.46	99.48	14.34	21.4	15.29
HW_WelO17	11.76	12.2	11.17	14.46	11.83	11.89	11.97	11.71	14.46	11.83	11.89	11.71	13.04	20.83	10.44	12.25	18.06	18.5	12.03	13.93	100	12.14	12.25	17.28	17.55	11.39	14.34	98.65	15.68	11.33	11.76	14.6	11.39	13.93	99.42	14.6	14.8
WI_WelO11	66.85	64.99	69.1	49.29	15.88	18.42	15.81	75.35	49.29	14.59	18.42	75.35	66.11	12.8	91.74	78.99	73.95	73.67	15.88	16.07	12.14	100	79.27	73.11	72.83	15.88	16.07	11.17	19.37	66.48	79.83	73.67	15.88	16.07	11.17	21.24	66.2
WI_WelO12	68.54	62.64	71.63	49.29	18.03	17.02	15.54	72.27	49.29	16.74	17.02	72.27	67.23	14.81	73.93	99.72	74.51	74.23	14.71	14.37	12.25	79.27	100	73.11	73.11	14.71	14.37	12.75	18.92	68.45	98.88	73.67	14.71	14.37	12.75	20.8	68.17
WI_WelO13	69.55	64.8	69.17	49.12	14.79	8.33	16.28	49.12	14.2	8.33	68.07	68.07	67.87	13.71	66.87	73.39	97.79	78.27	15.98	18.73	17.28	73.11	73.11		79.67	15.38	18.73	17.8	15.15	65.27	73.39	78.27	15.38	18.73	17.8	15.15	65.55
WI_WelO14	67.6	64.8	66.2	51.06	15.98	11.31	16.86	51.06	15.38	11.31	66.67	66.67	68.25	13.22	68.1	72.83	78.55	97.49	16.57	19.7	17.55	72.83	73.11	79.67		16.57	19.7	17.55	16.88	64.43	73.39	98.05	16.57	19.7	17.55	16.88	64.43
WI_WelO15	17.06	18.82	17.65	12.41	78.62	16.39	16	12.41	76.55	16.39	16.37	16.37	15.2	10.43	15.79	14.71	15.88	17.06	94.83	13.46	11.39	15.88	14.71	15.38	16.57		13.46	11.39	20.08	15.98	14.71	17.06	99.31	13.46	10.76	20.08	15.98
WI_WelO16	13.69	11.31	15.98	11.28	13.77	18.37	14.69	13.69	11.28	14.37	18.37	13.69	14.79	12.18	16.36	14.37	16.06	18.45	14.1	98.43	14.34	16.07	14.37	18.73	19.7	13.46	100	13.93	22.22	11.9	14.37	15.43	13.46	98.95	14.75	21.4	14.88
WI_WelO17 98.84	11.76	11.71	10.68	15.66	12.43	11.89	11.54	10.73	15.66	12.43	11.89	10.73	12.08	20.83	9.89	12.75	18.06	18.5	12.03	13.52	98.65	11.17	12.75	17.8	17.55	11.39	13.93	100	15.68	11.33	12.25	14.6	11.39	13.52	98.84	14.6	14.8
WI_WelO18	17.86	18.75	20.35	12.67	21.15	20	20	19.28	12.67	19.82	20	19.28	20.89	18.95	18.83	18.92	16.13	16.53	20.49	22.22	15.68	19.37	18.92	15.15	16.88	20.08	22.22	15.68	100	18.39	18.92	21.43	20.08	22.22	15.68	98.96	18.83
WI_WelO19	72.07	63.69	68.44	51.25	19.23	17.11	15.48	69.38	51.25	17.95	17.11	69.38	67.88	14.81	60.92	68.17	65.27	64.71	15.98	11.9	11.33	66.48	68.45	65.27	64.43	15.98	11.9	11.33	18.39	100	68.45	64.43	15.98	11.9	11.33	19.38	98.32
FS9431_WelO12	68.54	62.64	71.35	48.94	17.6	17.02	15.54	72.55	48.94	16.31	17.02	72.55	66.95	14.81	74.54	98.6	74.23	73.95	14.71	14.37	11.76	79.83	98.88	73.39	73.39	14.71	14.37	12.25	18.92	68.45	100	74.51	14.71	14.37	12.25	20.8	68.17
FS9431_WelO14	67.04	64.25	65.64	49.65	17.02	21.55	18.9	66.39	49.65	15.74	21.55	66.39	67.41	11.86	69.02	73.39	78.83	98.61	17.06	15.43	14.6	73.67	73.67	78.27	98.05	17.06	15.43	14.6	21.43	64.43	74.51		17.06	15.43	14.6	22.37	64.43
FS9431_WelO15	17.06	18.82	17.65	12.41	78.62	16.39	16	12.41	76.55	16.39	16.37	16.37	15.2	10.43	15.79	14.71	15.88	17.06	94.83	13.46	11.39	15.88	14.71	15.38	16.57	99.31	13.46	11.39	20.08	15.98	14.71	17.06		13.46	10.76	20.08	15.98
FS9431_WelO16	13.69	11.31	15.38	11.28	14.37	18.37	14.69	13.69	11.28	14.97	18.37	13.69	14.79	12.18	16.36	14.37	16.06	18.45	14.1	99.48	13.93	16.07	14.37	18.73	19.7	13.46	98.95	13.52	22.22	11.9	14.37	15.43	13.46	100	14.34	21.4	15.29
FS9431_WelO17	11.76	11.71	10.68	15.66	12.43	11.48	11.97	10.73	15.66	12.43	11.48	10.73	12.08	20.56	9.89	12.75	18.06	18.5	11.39	14.34	99.42	11.17	12.75	17.8	17.55	10.76	14.75	98.84	15.68	11.33	12.25	14.6	10.76	14.34	100	14.6	14.8
FMSAG1427-1_WelO18	19.3	20.18	21.74	15.58	21.62	21.62	19.77	20.7	15.58	20.27	21.62	20.7	22.27	14.65	20.36	20.8	16.13	16.53	20.49	21.4	14.6	21.24	20.8	15.15	16.88	20.08	21.4	14.6	98.96	19.38	20.8	22.37	20.08	21.4	14.6		19.82
FMSAG1427-1_WelO19	71.79	64.53	68.44	50.89	19.66	19.9	15.51	68.26	50.89	18.38	19.9	68.26	67.88	10.5	60.31	67.89	65.55	64.71	15.98	15.29	14.8	66.2	68.17	65.55	64.43	15.98	14.88	14.8	18.83	98.32	68.17	64.43	15.98	15.29	14.8	19.82
