# Supplementary material for: Comparative analysis of hapalindole, ambiguine and welwitindolinone gene clusters and reconstitution of indole-isonitrile biosynthesis from cyanobacteria
Source: BMC Microbiol. 2014 Aug 1;14:213. doi: 10.1186/s12866-014-0213-7 (PMC4236562; doi:10.1186/s12866-014-0213-7)
Supplement: Additional file 10: — Sequence identity of all unknown proteins with domain of unknown function. [file s12866-014-0213-7-S10.xlsx]

## Sheet: Additional File 10
Additional file 10 : Sequence identity of all unknown proteins with domain of unknown function. All 21 unknown proteins with domain of unknown function (DUF) analysed in this study were compared to each other, and those with an identity greater than 90% were labelled as the same number.
	AmbU1	AmbU2	AmbU3	AmbU4	FS9339_ HpiU1	FS9339_ HpiU2	FS9339_ HpiU3	FS9339_ HpiU4	FS9339_ HpiU6	FS43239_ HpiU1	FS43239_HpiU2	FS43239_HpiU3	FS43239_HpiU5	FS43239_HpiU6	HW_ WelU6	HW_ WelU7	HW_ WelU8	WI_ WelU6	WI_ WelU8	FS9431_WelU6	FS9431_WelU8
AmbU1	100	68.07	64.04	62.55	97.37	65.03	64.06	62.11	58.33	97.49	67.71	63.6	64.32	58.33	61.67	66.08	59.38	59.21	59.38	59.21	58.93
AmbU2	68.07	100	61.23	62.39	66.08	96.5	61.29	61.5	59.47	67.23	100	60.79	65.04	59.91	61.95	64.6	56.5	61.23	56.5	60.79	56.5
AmbU3	64.04	61.23	100	73.13	64.04	60.14	99.54	73.13	70.61	64.91	62.33	99.13	74.89	71.05	72.25	75.33	62.05	72.37	62.95	71.93	62.5
AmbU4	62.55	62.39	73.13	100	61.67	62.68	72.81	100	66.08	62.98	62.61	73.57	85.02	66.52	67.26	77.53	56.5	66.96	56.95	67.4	56.5
FS9339_HpiU1	97.37	66.08	64.04	61.67	100	64.34	63.59	61.67	58.77	98.25	66.82	63.6	63.88	58.77	62.11	64.76	59.38	59.65	59.38	59.65	58.93
FS9339_HpiU2	65.03	96.5	60.14	62.68	64.34	100	60.15	62.68	59.44	65.03	96.5	59.44	62.68	60.14	61.97	61.97	50.36	61.54	51.08	60.84	50.36
FS9339_HpiU3	64.06	61.29	99.54	72.81	63.59	60.15	100	72.81	69.59	64.52	62.44	98.63	74.65	70.05	72.22	75.58	61.5	71.43	61.5	70.97	61.5
FS9339_HpiU4	62.11	61.5	73.13	100	61.67	62.68	72.81	100	66.08	62.56	62.61	73.57	85.02	66.52	67.26	77.53	56.5	66.96	56.95	67.4	56.5
FS9339_HpiU6	58.33	59.47	70.61	66.08	58.77	59.44	69.59	66.08	100	59.21	60.09	70.18	67.84	99.56	91.19	69.16	62.95	93.42	63.84	92.54	63.39
FS43239_HpiU1	97.49	67.23	64.91	62.98	98.25	65.03	64.52	62.56	59.21	100	67.71	64.47	64.32	59.21	62.56	65.64	59.82	60.09	59.82	60.09	59.38
FS43239_HpiU2	67.71	100	62.33	62.61	66.82	96.5	62.44	62.61	60.09	67.71	100	61.88	65.77	60.54	62.61	64.86	57.53	61.88	57.53	61.43	57.53
FS43239_HpiU3	63.6	60.79	99.13	73.57	63.6	59.44	98.63	73.57	70.18	64.47	61.88	100	75.33	70.61	71.81	74.89	61.61	71.93	62.5	71.49	62.05
FS43239_HpiU5	64.32	65.04	74.89	85.02	63.88	62.68	74.65	85.02	67.84	64.32	65.77	75.33	100	68.28	69.91	82.38	63.23	68.72	63.68	68.72	63.23
FS43239_HpiU6	58.33	59.91	71.05	66.52	58.77	60.14	70.05	66.52	99.56	59.21	60.54	70.61	68.28	100	91.63	69.6	62.95	93.86	63.84	92.98	63.39
HW_WelU6	61.67	61.95	72.25	67.26	62.11	61.97	72.22	67.26	91.19	62.56	62.61	71.81	69.91	91.63	100	70.35	64.57	94.27	64.13	95.15	63.68
HW_WelU7	66.08	64.6	75.33	77.53	64.76	61.97	75.58	77.53	69.16	65.64	64.86	74.89	82.38	69.6	70.35	100	62.95	68.28	62.95	68.28	62.5
HW_WelU8	59.38	56.5	62.05	56.5	59.38	50.36	61.5	56.5	62.95	59.82	57.53	61.61	63.23	62.95	64.57	62.95	-	63.39	97.79	63.39	97.35
WI_WelU6	59.21	61.23	72.37	66.96	59.65	61.54	71.43	66.96	93.42	60.09	61.88	71.93	68.72	93.86	94.27	68.28	63.39	100	64.29	97.37	63.84
WI_WelU8	59.38	56.5	62.95	56.95	59.38	51.08	61.5	56.95	63.84	59.82	57.53	62.5	63.68	63.84	64.13	62.95	97.79	64.29		64.29	98.67
FS9431_WelU6	59.21	60.79	71.93	67.4	59.65	60.84	70.97	67.4	92.54	60.09	61.43	71.49	68.72	92.98	95.15	68.28	63.39	97.37	64.29	100	63.84
FS9431_WelU8	58.93	56.5	62.5	56.5	58.93	50.36	61.5	56.5	63.39	59.38	57.53	62.05	63.23	63.39	63.68	62.5	97.35	63.84	98.67	63.84	100
